# Supplementary material for: Bilingual Text4Walking Food Service Employee Intervention Pilot Study
Source: JMIR Mhealth Uhealth. 2016 Jun 1;4(2):e68. doi: 10.2196/mhealth.5328 (PMC4909977; doi:10.2196/mhealth.5328)
Supplement: Multimedia Appendix 1 [file mhealth_v4i2e68_app1.xls]

## Sheet: texts
TM CODE ENGLISH	TEXT MESSAGES in ENGLISH	TM CODE SPANISH	TEXT MESSAGES in SPANISH
101	Walk for peace of mind	101.1	Camine para despejar la mente
102	Walk today for peace of mind	102.1	Camine hoy para despejar la mente
103	Get out to walk	103.1	Salga a caminar
104	Get up and start walking	104.1	Levántese y empiece a caminar
105	Don't sit - walk	105.1	No se siente, mejor camine
106	Take some me time - walk	106.1	Dedique tiempo para usted
107	Take care of the caretaker - walk	107.1	Cuide al que cuida a los demás-camine
108	Don't sit still, time doesn't	108.1	No se siente por mucho tiempo - el tiempo no espera
109	Enjoy nature - walk	109.1	Disfrute de la naturaleza. Camine
110	Enjoy nature - walk today	110.1	Disfrute de la naturaleza . Camine hoy
111	Walk and think about life	111.1	Camine y piense en la vida
112	Open your eyes to life while you walk	112.1	Abra los ojos a la vida mientras camina
113	Connect to your childhood by playing jump rope, hopscotch and tag	113.1	Conéctese a su infancia al jugar saltar la cuerda, rayuela y la etiqueta
114	Revisit your childhood fun - jump rope, hula hoop	114.1	Recuerde su diversión de la niñez - la cuerda de saltar, hula hula
115	Let's explore - walk more	115.1	Exploremos - camine más
116	Activity begins with childhood and never ends	116.1	La actividad empieza con la niñez y nunca termina
117	Walk around, look around and be safe	117.1	Camine, observe y manténgase seguro
118	Walk and explore- ask others to go	118.1	Camine y explore- pídale a otros que se unan también
119	Encourage others to walk with you by exploring as you walk	119.1	Anime a otros a que caminen con usted y exploren cuando caminan
120	Get in more steps with hiking at a park	120.1	Consiga más pasos cuando toma caminatas en el parque
121	Increase steps today - hike at a park	121.1	Aumente sus pasos hoy - tome una caminata en el parque
122	Active games matter - play volleyball, basketball and baseball	122.1	Los juegos activos importan - juegue al voleibol, baloncesto y béisbol
123	Walk with the family	123.1	Camine con la familia
124	Walk with a buddy	124.1	Camine con un amigo
125	Walk with the kids	125.1	Camine con los niños
126	Encourage family walking	126.1	Anime a la familia a caminar juntos
127	Take a walking break	127.1	Camine durante su tiempo libre
128	A nature walk is a great idea	128.1	Una caminata para explorar la naturaleza es buena idea
129	Try a nature walk	129.1	Tome una caminata por la naturaleza
130	Dancing steps count	130.1	Los pasos de baile cuentan
131	Get in steps by window shopping	131.1	Consiga más pasos cuando sale a mirar las ventanas de las tiendas
132	Get up. Today is a good day to walk.	132.1	Levántase. Hoy es un buen día para caminar
133	Relax by walking	133.1	Relájese caminando
134	Walk while enjoying window shopping at your favorite stores.	134.1	Camine mientras disfruta viendo sus tiendas favoritas
201	Walk to the shops	201.1	Camine a las tiendas
202	Eat less. Walk more	202.1	Coma menos. Camine más
203	Let your spiritual light shine by reflecting while you walk	203.1	Deje que su luz espiritual brille al reflexionar cuando camina
204	Walk and reflect - increase your spiritual light	204.1	Camine y reflexione - aumente su luz espiritual
205	Push away from the table and pull in some activity	205.1	Aléjese de la mesa y acérquese a la actividad
206	Don't just sit after eating - take a walk	206.1	No se siente después de comer - salga a caminar
207	Move after eating by walking	207.1	Muévase después de comer caminando
208	Add in movement to your holidays	208.1	Agregue movimiento a sus días feriados
209	Challenge yourself to walk more	209.1	Póngase la meta de caminar más
210	Surprise yourself -learn more about your area - walk	210.1	Sorpréndase de sí mismo - aprenda más sobre su vecindario - camine
211	Learn your area while you walk	211.1	Conozca su vecindario cuando camine
212	Walk with a new eye and take in the scenery	212.1	Camine con una nueva visión y disfrute del paisaje
213	It's ok to walk during vacations	213.1	Está bien caminar durante las vacaciones
214	Plan to walk while on vacation	214.1	Planeé caminar cuando esté de vacaciones
215	While on vacation, take walks	215.1	Mientras está de vacaciones, salga a caminar
216	Walking can be done before and after eating	216.1	Se puede caminar antes y después de comer
217	Get out and move about	217.1	Salga y manténgase activo
218	Warm-up by moving your feet	218.1	Haga unos ejercicios para calentar moviendo los pies
219	Beach walking can be relaxing	219.1	Caminar por la playa puede ser muy relajante
220	Get to know the culture by walking in different areas	220.1	Conozca más la cultura al caminar por diferentes vecindarios
221	Culture preview time - walk in new areas	221.1	Es la hora de la cultura - camine por áreas nuevas
222	Walk the trail	222.1	Camine por el sendero
223	Go out and walk today - just do it	223.1	Salga y camine hoy - hágalo
224	Just go out and walk	224.1	Salga y camine
225	Get up and move daily	225.1	Levántese y muévase diariamente
226	Get up and move - today	226.1	Levántese y muévase - hoy
227	Park the car and move daily	227.1	Estacione el carro y muévase diariamente
228	You have to move your feet to stay healthy	228.1	Tiene que mover los pies para mantenerse sano
229	Plan to increase steps the days BEFORE your hair appointment	229.1	Planeé aumentar sus pasos los días ANTES de su cita en la peluquería
230	Don't make a choice between your hair and walking - figure out a way to do both	230.1	No escoja entre el cabello y caminar - descubra una manera de hacer los dos
301	Find your walking groove	301.1	Encuentre su rutina de caminar
302	Inner beauty starts with walking - be healthy on the inside	302.1	La belleza interior comienza con caminar - esté sano en el interior
303	Be healthy on the inside - walk more	303.1	Esté sano en el interior - camine más
304	Beauty is living healthy - walking matters	304.1	La belleza es vivir sano - caminar importa
305	Look better walk more	305.1	Véase mejor, camine más
306	Why not exercise - start with walking	306.1	¿Por qué no hace ejercicio? Empiece a caminar
307	Walking is exercise - you can do this!!	307.1	Caminar es ejercicio - ¡usted puede!
308	Walk during your break	308.1	Camine durante su descanso
309	Stretch before and after you walk	309.1	Estírese antes y después de caminar
310	Be sure to warm-up and cool down with brisk walks	310.1	Haga unos ejercicios para calentar y luego enfriar los músculos con caminatas a paso ligero
311	Time to get healthy - why sit - walk instead	311.1	Es la hora de mejorar su salud - ¿por qué sentarse? - camine
312	Time to get healthy - take a walk	312.1	Es la hora de mejor su salud - salga a caminar
313	Enjoy the fresh air - walk	313.1	Disfrute del aire fresco - camine
314	Make leisure time a healthy time	314.1	Haga de su tiempo libre un tiempo saludable
315	Walking more will help	315.1	Caminar más le ayudará
316	Your kid's future depends on you staying healthy - so start walking more	316.1	El futuro de su niño depende de que usted se mantenga sano - camine más
317	Weave in walking today and everyday	317.1	Incorpore caminar hoy y todos los días
318	Let's go - walk more	318.1	Vamos - camine más
319	Take time to get healthy - move your feet while sitting	319.1	Tómese el tiempo para mejorar su salud - mueva los pies mientras está sentado
320	Walk today- each step counts toward your health	320.1	Camine hoy - cada paso cuenta para su salud
321	Walking daily helps to maintain walking	321.1	Caminar diariamente ayuda a mantener el hábito de la caminata
322	Walk around instead of sitting down	322.1	Camine en vez de sentarse
323	Move with the players	323.1	Muévase con los jugadores
324	Don't just watch the sports - move too	324.1	No sólo vea los deportes - muévase también
325	Take a walk between the plays at a game	325.1	Salga a caminar entre las jugadas de un partido
326	Fit in moving every chance you can	326.1	Incorpore moverse en cualquier momento que pueda
327	Look for a chance to move more	327.1	Busque oportunidades para moverse más
328	Go the long way every chance you get	328.1	Tome la vía más larga cada vez que pueda
329	When you park, park further away	329.1	Cuando se estaciona, estaciónese más lejos
330	Park far - then walk	330.1	Estaciónese lejos, luego camine
331	Halftime can be exercise time so step in place or walk around	331.1	El medio tiempo puede ser la hora de ejercicio, así que marque el paso o camine
332	Get up and move around	332.1	Levántese y muévase
333	Don't sit through the whole game - walk and move	333.1	No se siente durante el juego entero - camine y muévase
334	Fit in moving wherever you can	334.1	Incorpore moverse donde pueda
335	Anytime is a good time to walk	335.1	Cualquier momento es bueno para caminar
336	Walk around the neighborhood	336.1	Camine por el vecindario
401	Pick up the pace	401.1	Mantenga el ritmo
402	Take the time to walk	402.1	Tómese el tiempo para caminar
403	Plan to meet your friends for a walk	403.1	Encuéntrese con sus amigos para una caminata
404	Put some pep in your step	404.1	Ponga ánimo a sus pasos
405	Pick up your pace and increase your steps weekly	405.1	Mantenga el ritmo y aumente sus pasos semanalmente
406	Time to go walking	406.1	Es tiempo de caminar
407	Put walking on the schedule	407.1	Incorpore caminar en su agenda
408	Schedule time to walk	408.1	Reserve tiempo para caminar
409	Plan to meet your friend for a walk	409.1	Planeé encontrarse con sus amigos para caminar
410	Take a walk and clear your mind	410.1	Salga a caminar y despeje la mente
411	Walk - take a break and refresh	411.1	Camine - tome un descanso y refrésquese
412	Clear your schedule for walking	412.1	Borre su calendario y camine
413	Walk during TV commercial breaks	413.1	Camine durante los comerciales de televisión
414	Keep 30 minutes open to walk daily	414.1	Reserve 30 minutos para caminar diariamente
415	You can always choose to walk in the mall	415.1	Siempre puede escoger caminar en el centro comercial
416	Walk in the mall of your choice	416.1	Camine en el centro comercial de su preferencia
417	Try walking in the mall	417.1	Trata de caminar en el centro comercial
418	Schedule time to walk by marking it on your calendar	418.1	Reserve tiempo para caminar marcándolo en su calendario
419	Today mark your calendar to walk	419.1	Hoy marque su calendario para caminar
420	You can always walk around the house to get in shape	420.1	Siempre puede caminar por la casa para ponerse en forma
421	Take a short walk - this could improve your sleep	421.1	Tome una caminata breve. Esto le puede ayudar a dormir mejor
422	Take a short walk and sleep better	422.1	Salga a una caminata breve y duerma mejor
423	Don't just think about it - actually go for a walk, even a short one	423.1	No lo piense, salga a caminar aunque sea un rato
424	Walk faster	424.1	Camine más rápido
425	Walk faster and increase your steps weekly	425.1	Camine más rápido y aumente sus pasos semanalmente
426	Include walking in your day	426.1	Incluya caminar en su día
427	Don´t take the elevator, take the stairs!	427.1	¡Tome las escaleras en vez del elevador!
428	Find time to exercise during your busy day.	428.1	Encuentre tiempo para hacer ejercicios aún en su día ocupado
501	Don't miss out on walking benefits	501.1	No pierda los beneficios de caminar
502	Take a quick walking break	502.1	Camine durante su período de descanso
503	Don't just dream of walking - just do it	503.1	No sueñe con caminar - hágalo
504	Just get up and move	504.1	Levántese y muévase
505	Why wait - take the stairs	505.1	¿Por qué esperar? Tome las escaleras
506	Push yourself - not the buttons to go up the stairs	506.1	No presione el botón del elevador, presiónese a tomar las escaleras
507	Try walking the fairgrounds	507.1	Camine por la feria
508	Walk between laundry loads	508.1	Camine mientras hace la lavandería
509	Walk while you are cleaning	509.1	Camine cuando está limpiando
510	Make walking a priority	510.1	Considere caminar como una prioridad
521	Walk while you mow the lawn	521.1	Camine mientras corte su césped
522	Walk with your pet	522.1	Camine con su mascota
511	Check out what is going on outside and take a walk	511.1	Infórmese de lo que pase afuera y salga a caminar
512	Reenergize with a brief walk	512.1	Recargue su energía con una caminata breve
513	Reenergize - take a brief walk	513.1	Recargue su energía - tome una caminata breve
514	Walking breaks can reenergize you	514.1	Tomar un descanso y caminar le puede proveer energía
515	Daily walks help to keep you healthy	515.1	Las caminatas diarias le ayudan a mantenerse sano
516	Keeps the health provider at bay	516.1	Las caminatas mantienen su profesional de salud alejado
517	A walk a day keeps the health care provider away	517.1	Una caminata diaria mantiene alejado su profesional de salud
518	Take steps toward good health - take a walking break	518.1	Tome pasos hacia la buena salud - camine durante su período de descanso
519	Make an effort for yourself and those you love. Keep yourself health by walking	519.1	Esfuércese por usted y por los que amas. Manténgase saludable caminando.
520	All your effort has its reward. Walk today.	520.1	Todo su esfuerzo tiene su recompensa. Camine hoy
601	Take a walking break - your health demands it	601.1	Tome un descanso y camine - su salud lo exige
602	No excuses - walk more to feel better	602.1	No excusas - camine más para sentirse mejor
603	A little walking goes a long way	603.1	Caminar un poco llega muy lejos
604	Let's just get to walking	604.1	Caminemos
605	Look before you step and watch where you are going	605.1	Fíjese dónde pisa y observe adónde va
606	Watch where you are going - but keep going	606.1	Fíjese por dónde camina - pero siga
607	Watch where you tread	607.1	Fíjese por dónde camina
608	Give yourself the chance to be healthy. Start to walk.	608.1	Dése la opportunidad de ser saludable. Empiece a caminar
609	Give our bodies more days to live. Let´s walk	609.1	Regálemosle más tiempo de vida a nuestro cuerpo. Caminemos
610	Walk. This will bring health to your life.	610.1	Eso le traerá salud a su vida
611	Watch where you tread but keep going. You can do it!	611.1	Fíjese por dónde camina, pero siga. Usted puede
701	Get out and enjoy the day	701.1	Salga y disfrute del día
702	Make your walk exciting	702.1	Haga su caminata emocionante
703	Make your walk interesting by adding variety to it	703.1	Haga su caminata interesante agregándole variedad
704	Walk with a group	704.1	Camine con un grupo
705	Walk with a group - for a change	705.1	Camine con un grupo para un cambio
706	Be aware of your environment when you walk	706.1	Esté consciente de su ambiente cuando camina
707	Wear reflective gear as needed when walking	707.1	Lleve ropa reflectante según sea necesario cuando camina
708	Keep variety in your walking plan	708.1	Mantenga la variedad en su plan de caminar
709	Challenge yourself and walk a little further	709.1	Póngase la meta de caminar un poco más lejos
710	Walk and be aware of your surroundings	710.1	Camine y sea consciente de su ambiente
711	Take the dog for a walk	711.1	Saque el perro a caminar
712	Find reasons to walk more	712.1	Busque razones para caminar más
713	Be prepared for the weather when you walk	713.1	Esté preparado para el clima cuando camina
714	Be safe when you walk at night - wear bright and reflective clothing	714.1	Manténgase seguro cuando camina por la noche - use ropa brillante y reflectante
715	You can use a flashlight at night to promote safety	715.1	Puede usar un foco por la noche para promover seguridad
716	If walking alone, be extra observant	716.1	Si camina solo, manténgase muy alerta
802	Treadmill steps DO count as regular steps	802.1	Los pasos de la caminadora sí cuentan tal como pasos normales
803	Steps on the treadmill count just like walking steps do	803.1	Los pasos tomados en la caminadora sí cuentan tal como pasos de caminar
804	Walking CDs or apps can be used to add steps	804.1	Se pueden usar discos al caminar o las apps para agregar pasos
805	Walking CDs or apps can make walking fun	805.1	Los discos o las apps hacen divertido caminar
806	Indoor walking choices are many such as the mall, field house, big stores and YMCA	806.1	Hay muchas opciones para caminar bajo techo, como el centro comercial, el centro deportivo, las tiendas grandes, y el YMCA
807	Dress for the weather when you walk	807.1	Vístase para el clima apropiado cuando camina
808	When the weather is cold, layer your clothes	808.1	Cuando hace frío, vístase con capas
809	Plan ahead for safe walking	809.1	Planeé con anticipación para una caminata segura
810	Identify what it takes for you to be safe when you walk	810.1	Identificar lo que necesita para estar seguro cuando camina
811	Don't stop being physically active just because of the weather	811.1	No deje de estar físicamente activo sólo a causa del clima
812	Don't let the weather block your walk - blink and it will change	812.1	No deje que el clima interrumpa su hábito de caminar - el clima cambia en un abrir y cerrar de ojos
813	Wear the right clothing for the weather	813.1	Use la ropa adecuada para el clima
814	Get your steps in by walking your pet	814.1	Consiga más pasos sacando a pasear su mascota
815	Get your steps in by walking someone else's pet	815.1	Consiga más pasos sacando a pasear la mascota de otra persona
816	Check out the local school indoor track for getting in your steps	816.1	Visite a la pista de correr bajo techo de la escuela local para conseguir sus pasos
817	A little walking during the day is better than no extra walking	817.1	Caminar un poco durante el día es mejor que ninguna caminata adicional
818	Even a little walking each day adds up	818.1	Aún una caminata corta cada día se suma
819	Appropriate head wear matters when you are walking	819.1	Las prendas apropiadas para la cabeza importan cuando usted camina
820	Head wear matters - especially when walking	820.1	Las prendas para la cabeza importan especialmente cuando se camina
821	Dressing for the weather matters - especially when walking	821.1	Vestirse para el clima importa, especialmente cuando se camina
822	Remember to wear proper footwear for walking	822.1	Recuerde llevar calzado apropiado para caminar
823	Update your walking shoes and socks for comfort	823.1	Ponga al día sus zapatos y calcetines de caminar para la comodidad
824	Be sure to wear the right kind of socks with your tennis shoes when walking	824.1	Use los calcetines apropiados con sus zapatos deportivos cuando camina
825	If on the running track, take another lap	825.1	Si está en la pista de correr, dé otra vuelta
826	Be prepared to drink water before, during and after walking	826.1	Esté preparado para tomar agua antes, durante y después de caminar
827.1	Music can be used to motivate yourself to walk.	827.2	Se puede utilizar la música para motivarse al caminar
901	Breaks can be part of the walking process if needed	901.1	Los descansos pueden ser parte del proceso de caminar si es necesario
902	Be kind to yourself - add breaks to walk	902.1	Sea amable consigo mismo, incorpore caminatas de descanso
903	Increase your walking gradually	903.1	Aumente sus caminatas gradualmente
904	Keep things interesting - find different places to walk	904.1	Mantenga su interés, busque diversos lugares para caminar
905	Be creative about finding ways to get in more steps throughout the day	905.1	Sea creativo para encontrar maneras de conseguir más pasos durante el día
906	Get creative about adding more steps to your day	906.1	Sea creativo acerca de cómo agregar más pasos a su día
907	Find walking opportunities throughout the day	907.1	Encuentre más oportunidades para caminar durante el día
908	Go ahead and try to keep up with the kids when walking	908.1	Intente seguir el ritmo de los niños cuando camine
909	Take your kids for a walk	909.1	Camine con sus niños
910	Take your child or grandchild for a walk	910.1	Camine con su niño o nieto
911	Walk the children or grandchildren to school	911.1	Camine con su niño o nieto a la escuela
912	Don't just watch - participate when your kids are playing	912.1	No sólo observe - participe cuando sus niños juegan
913	When your kids are moving, move with them	913.1	Cuando sus hijos se están moviendo, muévase con ellos
914	Stay active - lead by example for the family	914.1	Manténgase activo - dele un ejemplo a su familia
915	Get the whole family moving	915.1	Ponga a toda la familia en movimiento
916	Make a family plan to walk	916.1	Haga un plan familiar para caminar
917	Make walking dates with your friends	917.1	Haga citas para caminar con sus amigos
918	Before or after eating - make a walking date with some one	918.1	Antes o después de comer, haga una cita para caminar con alguien
919	Encourage your friends to walk	919.1	Anime a sus amigos a caminar
920	Encourage friends to walk - with or without you	920.1	Anime a sus amigos a caminar - con o sin usted
921	Have your business meeting while walking and not just in the office	921.1	Haga su reunión de negocios mientras camina y no sólo en la oficina
922	Walk for a cause - sign up for charity walks	922.1	Camine por una causa - apúntese a una caminata por una causa
923	Walk for another cause - perhaps a charity?	923.1	Camine por otra causa, quizás una caridad
924	Walk further - get healthier	924.1	Camine más lejos - esté más sano
925	Walk a little further each day - taking steps toward health	925.1	Camine un poco más lejos cada día -dando pasos hacia la salud
926	Add steps gradually day-by-day	926.1	Agregue pasos día a día gradualmente
927	Gradually add steps to your walk this week	927.1	Poco a poco agregue pasos a sus caminatas esta semana
928	Make walking appointments for yourself - stay consistent	928.1	Haga citas de caminar para si mismo - manténgase consistente
929	Fit walking into your daily schedule	929.1	Incorpore caminar a su rutina diaria
930	Walking can be a time of refreshment	930.1	Caminar puede ser un tiempo para refrescarse
931	Refresh yourself - walk today	931.1	Refrésquese - camine hoy
932	Involve kids in your walking plan	932.1	Involucre a sus niños en su plan de caminar
933	Walk, skip, jump - all these movements count	933.1	Camine, salte, brinque - todos estos movimientos cuentan
934	Pedaling your bike also adds to your daily steps	934.1	Andar en bicicleta también cuenta para sus pasos diarios
935	Park far - plan to add to your daily steps	935.1	Estaciónese lejos - planeé agregar a sus pasos diarios
936	Park far - every chance you get to add more steps to your day	936.1	Estaciónese lejos - cada oportunidad que consigue, agregue más pasos a su día
937	Let's start walking!	937.1	¡Vamos a empezar a caminar!
938	Participate in a variety of activities to add more steps to your day	938.1	Participe en actividades variadas para agregar más pasos a su día
939	Participate in sports that involve lots of movement	939.1	Participe en deportes que involucran mucho movimiento
940	Alternate between fast and slow walking	940.1	Alterne con caminar rápido y lento
941	Keep track of the time and the distance you are walking	941.1	Lleve un registro del tiempo y la distancia que camina
942	Music helps when encouraging yourself to walk more	942.1	La música ayuda a animarnos para caminar más
943	Encourage yourself to walk more	943.1	Anímese a caminar más
944	A simple way to add more steps is to walk twice around your car before you get in it	944.1	Una manera sencilla de aumentar pasos es darle dos vueltas al carro antes de subirlo
945	A simple walking plan is to increase daily steps with your activities	945.1	Un plan sencillo es aumentar sus pasos con sus actividades
946	Count the stairs while you walk	946.1	Cuente las escaleras mientras que camina
947	Track your walking progress	947.1	Registre su progreso de caminar
948	Track your progress every day	948.1	Registre su progreso de caminar todos los días
949	Don't be still - move up, down and around, and keep moving	949.1	No esté quieto - muévase arriba, abajo y alrededor, siga moviéndose
950	Take the stairs - step up to build a healthy heart	950.1	Tome las escaleras - suba para crear un corazón saludable
951	Walk - don't ride the elevator	951.1	Camine - no suba el elevador
952	Why wait for the elevator - walk, don't ride	952.1	¿Por qué espera al elevador? Camine, no suba
953	Why wait for the elevator - use the stairs	953.1	¿Por qué espera al elevador? Tome las escaleras
954	Start slow with stair walking and increase as you go	954.1	Empiece despacio cuando sube las escaleras e incremente velocidad
955	Step counting matters - keep track of your progress	955.1	Contar los pasos importa - registre su progreso
956	Step counting matters - share your progress with others	956.1	Contar los pasos importa - comparta su progreso con otros
957	Walking is good for your heart	957.1	Caminar es bueno para el corazón
958	Walking is good for your heart and so cheap!!!	958.1	¡Caminar es bueno para el corazón y muy barato!
959	Walking in the sunshine brings life	959.1	El caminar bajo la luz del sol da vida
960	Walk a little further each day, taking steps to improve your health	960.1	Camine un poco más lejos cada día para mejorar su salud
961	Walking can be a time for relaxing.	961.1	Caminar puede ser un tiempo para relejarse
962	Rejuvenate - walk today	962.1	Rejuvenece. Camine hoy
963	For your motivation, keep track of the time and distance you walk.	963.1	Para su motivación, lleve un registro del tiempo y la distancia que camina
965	Walking is easy, just do it!	965.1	¡El caminar es fácil, hazlo!
966	Take your kids to school by walking.	966.1	Lleve a sus niños a la escuela caminando

## Sheet: codes
Codes	Meaning
code	Original English
code.1	Original Translated Spanish Text
code.2	Translated English Text from New Spanish Text
code.3	New Spanish TM from Focus Group
code.4	Modified TM from Focus Group, Better Translation

## Sheet: Sheet3
Theme	TM CODE English	TEXT MESSAGES in English	Number of characters (English)	TM Code Spanish	suggested Change in Focus Group or Comment	Accepted Change by researchers	Acceptable to Participants	TEXT MESSAGES in SPANISH	Comments from 4th focus group	Reason for Change
	964.2	Keep on walking, baby!		964.3			N	Siga caminando, baby!	Not used bc researchers thought it was too informal and didn't have the same tone as the other tm
